# Supplementary material for: Physiological Ovarian Aging Is Associated with Altered Expression of Post-Translational Modifications in Mice
Source: Int J Mol Sci. 2021 Dec 21;23(1):2. doi: 10.3390/ijms23010002 (PMC8744712; doi:10.3390/ijms23010002)
Supplement: Supplementary file 1 [file ijms-23-00002-s001.zip]

Archive with 1 entries (1 files):
- ijms-1503716-supplementary.pdf
